# Supplementary material for: Dataset on the content of vitamin D3 and 25-hydroxyvitamin D3 in 40 pork (Breitov breed) commodities
Source: Data Brief. 2022 Apr 9;42:108153. doi: 10.1016/j.dib.2022.108153 (PMC9065703; doi:10.1016/j.dib.2022.108153)
Supplement: Supplementary file 1 — Appendix A. Supplementary data [file mmc1.xlsx]

## Sheet: ورقة1
			Vitamin D3, (mcg/100 g)								25-hydroxyvitamin D₃, (mcg/100 g)							Total fat contents, (g/100 g)
Lean ground pork		raw	0.31	0.31	0.346			Medium ground pork		raw	0.333	0.352	0.292			Lean ground pork	Lean	10.58	11.25	9.25	12.74
Lean ground pork		boiled	0.22	0.23	0.225			Medium ground pork		boiled	0.178	0.158	0.182			Extra-lean ground pork	Whole	4.25	4.51	4.48	5.61
																Center chops	Lean	2.38	3.21	2.69	3.08
Extra-lean ground pork		raw	0.23	0.25	0.251			Extra-lean ground pork		raw	0.212	0.225	0.228			Center chops	Whole	14.88	13.51	13.42	12.38
Extra-lean ground pork		boiled	0.15	0.114	0.142			Extra-lean ground pork		boiled	0.092	0.125	0.091			Tenderloin	Lean	3.52	3.64	3.39	3.82
																Tenderloin	Whole	6.02	5.67	5.72	6.65
Center chops	Lean	raw	0.24	0.25				Center chops	Lean	raw	0.221	0.247	0.229			Ribs	Lean	13.24	12.83	13.81	12.12
Center chops	Lean	boiled	0.2	0.22				Center chops	Lean	boiled	0.211	0.242	0.224			Ribs	Whole	19.92	22.51	17.23	22.92
Center chops	Lean	grilled	0.194	0.21				Center chops	Lean	grilled	0.074	0.078	0.068			Shoulder (blade)	Lean	13.36	13.27	14.48	13.29
																Shoulder (blade)	Whole	19.34	21.21	21.6	18.08
Center chops	Whole	raw	0.332	0.36				Center chops	Whole	raw	0.367	0.341	0.393			Neck	Lean	3.22	3.59	4.79	3.52
Center chops	Whole	boiled	0.318	0.28				Center chops	Whole	boiled	0.26	0.234	0.248			Neck	Whole	6.87	8.12	8.58	9.35
Center chops	Whole	grilled	0.232	0.23				Center chops	Whole	grilled	0.232	0.254	0.245			Belly (side)	Lean	21.63	23.06	24.68	25.53
																Belly (side)	Whole	28.58	31.63	30.58	30.29
Tenderloin	Lean	raw	0.051	0.05	0.047			Tenderloin	Lean	raw	0.07	0.079	0.07
Tenderloin	Lean	boiled	0.042	0.042	0.051			Tenderloin	Lean	boiled	0.042	0.045	0.034
Tenderloin	Lean	grilled	0.021	0.021	0.015			Tenderloin	Lean	grilled	0.022	0.017	0.02
Tenderloin	Whole	raw	0.192	0.195	0.238			Tenderloin	Whole	raw	0.265	0.224	0.233
Tenderloin	Whole	boiled	0.174	0.169	0.177			Tenderloin	Whole	boiled	0.181	0.235	0.172
Tenderloin	Whole	grilled	0.101	0.124	0.108			Tenderloin	Whole	grilled	0.072	0.081	0.072
Ribs	Lean	raw	0.127	0.126	0.136			Ribs	Lean	raw	0.142	0.143	0.143
Ribs	Lean	boiled	0.076	0.082	0.156			Ribs	Lean	boiled	0.111	0.102	0.104
Ribs	Lean	grilled	0.067	0.072	0.096			Ribs	Lean	grilled	0.065	0.072	0.089
Ribs	Whole	raw	0.166	0.169	0.215			Ribs	Whole	raw	0.269	0.266	0.258
Ribs	Whole	boiled	0.111	0.127	0.101			Ribs	Whole	boiled	0.132	0.151	0.13
Ribs	Whole	grilled	0.094	0.065	0.115			Ribs	Whole	grilled	0.192	0.242	0.262
Shoulder (blade)	Lean	raw	0.212	0.202				Shoulder (blade)	Lean	raw	0.285	0.344	0.235
Shoulder (blade)	Lean	boiled	0.154	0.142				Shoulder (blade)	Lean	boiled	0.166	0.177	0.151
Shoulder (blade)	Lean	grilled	0.136	0.127				Shoulder (blade)	Lean	grilled	0.112	0.115	0.111
Shoulder (blade)	Whole	raw	0.32	0.295				Shoulder (blade)	Whole	raw	0.343	0.338	0.33
Shoulder (blade)	Whole	boiled	0.23	0.206				Shoulder (blade)	Whole	boiled	0.22	0.222	0.237
Shoulder (blade)	Whole	grilled	0.201	0.194				Shoulder (blade)	Whole	grilled	0.134	0.141	0.135
Neck	Lean	raw	0.078	0.062				Neck	Lean	raw	0.142	0.141	0.167
Neck	Lean	boiled	0.078	0.065				Neck	Lean	boiled	0.064	0.078	0.089
Neck	Lean	grilled	0.045	0.04				Neck	Lean	grilled	0.12	0.13	0.072
Neck	Whole	raw	0.17	0.181				Neck	Whole	raw	0.225	0.248	0.224
Neck	Whole	boiled	0.16	0.162				Neck	Whole	boiled	0.24	0.192	0.183
Neck	Whole	grilled	0.12	0.125				Neck	Whole	grilled	0.084	0.072	0.086
Belly (side)	Lean	raw	0.08	0.067	0.07			Belly (side)	Lean	raw	0.121	0.095	0.099
Belly (side)	Lean	boiled	0.08	0.077	0.088			Belly (side)	Lean	boiled	0.064	0.09	0.09
Belly (side)	Lean	grilled	0.066	0.071	0.065			Belly (side)	Lean	grilled	0.095	0.099	0.087
Belly (side)	Whole	raw	0.376	0.342	0.324			Belly (side)	Whole	raw	0.334	0.336	0.345
Belly (side)	Whole	boiled	0.333	0.339	0.332			Belly (side)	Whole	boiled	0.27	0.283	0.273
Belly (side)	Whole	grilled	0.262	0.0246	0.241			Belly (side)	Whole	grilled	0.176	0.187	0.177
